# Supplementary material for: Loss-of-function/gain-of-function polymorphisms of the ATP sensitive P2X7R influence sepsis, septic shock, pneumonia, and survival outcomes
Source: Front Immunol. 2024 Jun 20;15:1352789. doi: 10.3389/fimmu.2024.1352789 (PMC11222724; doi:10.3389/fimmu.2024.1352789)
Supplement: Supplementary file 1 [file Table_1.xlsx]

## Sheet: MAF berechnen
			genetics of P2X7																			Patients			Summary			hospital admission							survival			comorbidities (yes=1, no=0)
			rs2393799 T-762C	rs35933842 G151+1T	rs17525809 T253C	rs28360447 G474A	rs208294 C489T	rs208307 G>C	rs503720 G>A	rs7958311 A835G	rs7958316 G853A	rs28360457 G946A	rs73220273 G>A-27	rs1718119 G1068A	rs2230911 C1096G	rs2230912 A1405G	rs3751143 A1513C	rs3751142 G1628T	rs1653624 T1729A	rs1621388 G1772A											If patient was discharged, was he/she readmitted within the first 28 days after discharge?		If patient was discharged, was he/she readmitted within the first 6 months after discharge? (Do not count first 28 days)
	Napean Subject ID	Patienten ID Ulm	LOF	LOF	LOF	LOF	GOF	splice variant modulation	no major function	LOF	LOF	LOF	splice variant modulation	GOF	LOF	LOF*	LOF	↓ RNA stability	LOF	LPS binding ↑	Haplotype	age	sex (male=0, female=1)	Reason for Admission to ICU	Brief description of the clinical problem	caused by pulmonary	ATP Exposure (1 = yes, 0 = no)	length of hospital stay(days)	length of ICU stay (days)	Number of days patient was alive within a period of 28 days	yes=1, no=0	cause for readmission	yes=1, no=0	cause for readmission	Did patient survive? (no=1, yes=0)	Number of days patient was alive from hospital admission	cause of death: survived=0, single organ failure=1, MOF (multiple organ failure)=2,	Asthma (1/0)	COPD/ pulmunary emphysema (1/0)	obesity(BMI >30 kg/m2) (1/0)	Diabetes (1/0)	cancer/hematologic disease (1/0)	Long term steroids (1/0)	chronic kidney disease (1/0)	heart failure (1/0)	ischemic heart disease (1/0)	chronic liver disease (1/0)	autoimmune disease (1/0)	alcohol abuse (1/0)
	4390	18740	1	1	1	1	3	3	3	1	1	1	1	2	1	1	1	1	1	2	31111	41	0		12.03. CPR (hyperkalemia) 28.03. tetraplegia (chronic spondylodiscitis and abscess), suspicion of bacterial superinfection (known interstitial pneumonia) 30.03. forrest IIa bleeding rectal , myelosuppression, recurrent aggravation of pulmonal symptoms	1	0	74	58	28	0	_	0	_	0		0	0	0	1	1	0	1	1	0	0	0	0	0
	4400	18890	1	1	1	1	3	1	1	2	1	1	1	1	1	1	2	1	1	1	31121	70	0		15.06. post ERCP pancreatitis, 4-quadrant-ascites, septic shock, AKI, respiratory partial insufficiency 16.06. ileus 19.06. septic thrombocytopenia	0	0	141	29	28	0	_	1	pneumonia	0		0	0	0	0	0	0	0	0	0	0	0	0	0
	4423	18990	2	1	2	1	1	2	2	2	1	1	2	2	1	1	1	1	1	2	11111	71	0		28.08. urosepsis, urolithiasis, acute on chronic renal failure (hyperkalemia, metabolic acdosis, diabetic nephropathy) 09.09. septic ruptured spleen 25.09. respiratory insufficiency, pneumonia	0	0	51	23	28	0	_	0	_	0		0	0	0	1	1	0	0	1	0	1	0	0	0
	4427	18994	1	1	1	1	2	1	1	2	1	1	1	1	1	1	2	1	1	1	21121	54	0	Obesity, Diabetes	27.08. fournier gangrene, phlegmonous epididymitis,scrotal soft tissue emphysema (diffuse inflammation gas gangrene), postsurgical reduced pulmunary function 31.08. AV block 11.09. bacteriemia	0	0	94	33	28	0	_	0	_	0		0	0	0	1	1	0	1	0	0	0	0	1	0
	4435	19030	2	1	1	1	2	1	1	1	1	1	1	2	1	1	2	1	1	2	21121	70	0	Obesity, Diabetes	11.09. inguinal + scortal hernia (surgical treatment) 16.09. decompensation, pneumonia, respiratory insufficiency, acute on chronic renal failure	0	1	31	22	28	0	_	0	_	1	31	1	0	0	0	1	0	0	1	0	0	0	0	0
	4438	19042	2	1	2	1	2	3	2	1	1	1	1		1	2	1	1	1	3	21211	52	0	Diabetes, Obesity	24.09. sugery ischemia left leg (revision y prosthesis, venous bypass)	0	1	51	4	28	1	wound dehiscens	1	wound dehiscence	0		0	0	0	1	1	0	0	0	1	0	0	0	0
	4440	19059	1	1	1	1	2	3	2	1	1	1	1		1	2	1	1	1	3	21211	57	0	Obesity, Autoimmune	01.10. perioperative aspiration (fall -->surgery tibia fracture with compartment syndrome), pneumonia	1	1	12	5	28	0	_	0	_	0		0	0	0	1	0	0	0	0	0	0	0	1	0
	4444	19063	2	1	1	1	2	2	2	2	2	1	1	2	1	1	1	1	1	2	21111	82	0		02.10. fall: pancreatic pseudocyst bleeding (pseudocyst since 2008, xarelto medication), pulmonary insufficiency 04.10. active retroperitoneal bleeding 09.10. hypothyroidism, recurrent diffuse retroperitoneal bleeding, suspicious of infected ruptured spleen (splenectomy) 13.10. tachycardia	0	1	40	21	28	0	_	0	_	0		0	0	0	0	1	0	0	0	0	0	0	0	0
	4445	19064	1	1	1	1	1	1	2	2	1	2	1	1	1	1	1	1	1	1	12111	24	0		02.10. fall: severve degenerative spine disease, back pain, incomplete paraplegia (paresis, urinary and fecal incontinence)	0	1	27	7	28	0	_	0	_	0		0	0	0	1	1	0	0	0	0	0	0	0	0
	4441	19073	1	1	1	1	3	2	1	1	1	1	1	2	2	2	1	2	1	2	31211	29	0		30.09. acute pancreatitis (necrotizing) hemorrhagic splenic infarction 03.10. partial pancreas resection, splenectomy 08.10. focal peritonitis 17.10. wedgeresection (gastric surgery) 11.11. respiratory insufficiency (pneumonia)	0	0	70	42	28	0	_	0	_	0		0	0	0	1	0	0	1	0	0	0	0	0	0
	4456	19136	1	1	1	1	2	1	1	1	1	1	1	1	2	1	2	2	1	1	21121	57	0	Leucemia	16.10. severe community acquired pneumonia, CLL, sepsis 22.10. ARDS, DIC 29.10. suspicious of CIP 02.11. hypernatremia, rhabdomyolysis 04.11. stroke (septic embolic) 19.11. dermatomyositis 01.12. pulmonary deterioriation 03.12. cardiac arrest	0	0	51	49	28	0	_	0	_	1	51	2	0	0	0	0	1	0	0	0	0	0	0	0
	4474	19156	2	1	1	1	1	2	2	2	1	1	1	2	1	1	1	1	1	2	11111	73	1		08.11. intraspinal hemorrhage (cervical region), spinal cord compression, tetraplegia with respiratory deterioration 12.11. UTI	0	1	9	7	9	0	_	0	_	1	9	2	0	0	0	1	0	0	0	0	0	0	0	0
	4475	19158	1	1	1	1	2	1	2	2	1	1	1	1	1	1	2	1	1	1	21121	76	0	Obesity, Diabetes, Steroids	26.10. transcatheter aortic valve implantation (TAVI), pacemaker, acute on chronic renal failure 10.11. ileocecal perforation (ileocecal resection, wedge resection), sepsis, initial respiratory insufficiency 12.11. pleural effusion, ascites	0	1	29	4	28	0	_	0	_	1	29	2	0	0	1	1	0	0	1	0	1	1	0	0
	4477	19161	3	1	2	1	1	2	2	1	1	1	1	2	1	1	2	1	1	2	11121	75	1		13.11. subacute leriche syndrome, thrombectomy 14.11. femoropopliteal bypass 16.11. AKI 17.11. delirium 20.11. pleural effusion	0	1	23	14	28	0	_	1	infected wound	0		0	0	0	1	1	0	0	0	0	0	0	0	0
	4479	19167	3	1	2	1	1	2	3	1	1	1	2	3	1	1	1	1	1	3	11111	63	0	Aortic dissection	31.10. acute on chronic aortic dissection 05.11. carotis-carotis-subclavian bypass 07.11. aortic stenting 08.11. pleural effusion, postsurgical delirium 15.11. ICH 16.11. generalized cerebral edema 22.11. thrombosis (arm)	0	1	32	32	28	0	_	0	_	1	32	2	0	0	0	0	0	0	0	0	0	0	0	0
	4480	19168	1	1	1	1	2	2	1	2	1	1	1	2	1	2	1	1	1	2	21211	67	0	COPD	20.10. penetrating aortic ulcer, aortic replacement, diffuse bleeding, retroperitonel fluid accumulation 07.11. edematous pancreatitis, pericardial and pleural effusion, aneurysm AMS 25.10. necrotizing pancreatitis (surgery, abdominal bleeding) 19.11. aspiration, acute kidney failure 09.12. sepsis 30.12. pulmunal decompensation	0	1	140	57	28	0	_	0	_	0		0	0	1	0	0	0	0	0	0	0	0	0	0
	4486	19195	1	1	1	1	3	1	1	2	2	1	1	1	1	1	2	1	1	1	31121	62	1		23.11. stroke (A. cerebri media), posterior + middle ischemia	0	1	5	4	28	0	_	0	_	0		0	0	0	1	0	0	0	0	0	1	0	0	0
	4511	19210	2	1	1	1	2	2	1	1	1	1	1	3	1	3	1	1	1	3	21311	61	0		26.11. toe amputation, fasciitis 04.12. severe sepsis, atrial fibrillation 06.12. tigh amputation (necrotizing fasciitis)	0	0	28	16	28	0	_	0	_	0		0	0	0	0	1	0	0	0	0	0	0	0	0
	4512	19223	1	1	1	1	1	1	1	2	1	1	1	1	1	1	3	1	1	1	11131	70	0		11.11. whipple procedure pylorus preserving (pancreatic neuroendicrine tumor) + cholecystectomy 12.11. postoperative pancreatic fistula, remaining pancreatectomy, open abdomen 8.12. arterial bleeding (splenic artery, gastric artery) 5.1. UTI 27.1. secondary wound closure	0	0	148	80	28	0	_	0	_	0		0	0	1	0	1	1	0	0	0	0	0	1	0
	4517	19231	2	1	1	1	2	1	2	2	1	1	1	1	2	1	1	2	1	1	21111	84	0		27.11. coronary artery bypass grafting 30.11. nosocomial pneumonia 06.12. pulmonal deterioration	0	1	16	8	_	0	_	0	_	0		0	0	0	1	0	0	0	0	0	1	0	0	0
	4446	19233	1	1	1	1	3	1	1	1	1	1	1	1	1	1	3	1	1	1	31131	59	0		06.10. polytrauma (fall) 09.10. myositis 24.10. staphylocuccus aureus bacteremia 16.11. osteomyelitis	0	1	227	94	28	0	_	0	_	0		0	1	0	1	0	0	0	0	0	0	0	0	0
	4520	19251	1	1	1	1	2	2	2	2	1	1	1	2	1	2	1	1	1	2	21211	73	1	Obesity (?)	10.12. mechanical ileus (incisional hernia) 18.12. suspected catheter sepsis, hydronephrosis, pulmonary embolism (bilateral) 22.12. UTI 13.01. abdominal wall abscess (post-surgical surveillance)	0	1	25	11	28	1	abdominal wall abscess surgery	0	_	0		0	0	0	1	0	0	0	0	0	0	0	0	0
	4521	19253	1	1	1	1	3	1	1	2	1	1	1	1	1	1	2	1	1	1	31121	23	1		06.12. atypical gastric resection obesity (BMI 51) 08.12. pulmonal deterioration	0	1	10	7	28	0	_	0	_	0		0	0	0	1	0	0	0	0	0	0	0	0	0
	4525	19274	3	1	1	1	1	1	3	1	1	1	1	2	2	1	1	2	1	2	11111	55	0		20.12. ARDS (immunosuppressive drugs), NSTEMI 02.01. staphylococcus epidermidis bacteriemia	1	0	26	21	28	0	_	0	_	0		0	0	0	0	0	0	1	0	0	0	0	1	0
	4526	19275	1	1	1	1	2	2	1	2	1	1	1	2	1	2	1	1	1	2	21211	71	0	Diabetes, Obesity, Nicotine, Delir	19.12.acute leriche syndrome with paraplegia, thrombectomy 22.12. anterior spinal artery syndrome, delirium	0	1	23	23	28	0	_	0	_	0		0	0	0	1	1	0	0	0	0	1	0	0	0
	4527	19276	2	1	1	1	1	1	1	1	1	1	1	1	2	1	1	2	1	1	11111	63	0		10.12. DES implantation (NSTEMI), nosocomial pneumonia 19.12. ARDS, CPR 20.12. congested liver, asystole (hyperkaliemia) resuscitation, AKI 02.01. TAA 27.12. sepsis 03.01. rhabdomyolysis	1	1	26	16	26	0	_	0	_	1	26	2	0	0	0	1	0	1	0	0	1	0	0	1
	4528	19286	1	2	1	1	2	1	2	1	1	1	1	2	1	1	2	1	1	2	21121	51	0	Nicotin, Obesity, Diabetes	23.12. generalized papular exanthem (drug induced) 24.12. occlusion subclavian artery + vein, thrombosis of vertebral + basilar vein (hemiparesis) 04.01. steroid induced DM 07.01. anemia	0	1	40	17	28	0	_	0	_	0		0	0	0	1	1	0	1	0	0	0	0	0	0
	4529	19292	1	1	1	1	2	1	1	3	1	1	1	1	1	1	1	1	1	1	21111	50	1		28.12. SAB (aneurysm) 01.01. epileptic seizure, brain ischemia 12.01. pulmonary embolism, septic shock, hospital acquired pneumonia	0	1	66	48	28	0	_	0	_	0		0	0	0	0	0	0	0	0	0	0	0	0	1
	4531	19302	2	1	1	1	1	1	2	3	1	1	1	1	1	1	1	1	1	1	11111	74	0		03.01. paralytic ileus (mesenterial ischemia -->thrombectomy superior mesenteric artery), peritonitis, abdomen apertum 10.01. pulmonary deterioration 22.01. short bowel syndrome	0	0	21	20	_	0	_	0	_	0		0	0	0	1	1	0	0	0	0	0	0	0	0
	4532	19303	1	1	1	1	3	1	1	1	1	1	1	1	1	1	3	1	1	1	31131	70	0		17.12. paraplegia, multisegmental spondylitis, epidural empyema, pyelonephritis 26.12. delirium 30.12. hypertension 06.01. pulmonary deterioration, abscess cervical spine 13.01. VRE, Candida in urine	0	0	118	42	28	0	_	0	_	0		0	0	0	0	0	1	1	0	0	0	0	0	0
	4536	19323	1	1	1	1	2	1	1	1	1	1	1	1	1	1	3	1	1	1	21131	66	0		09.01. fournier gangrene, sepsis	0	0	65	7	28	0	_	1	herniotomy	0		0	0	0	1	0	0	0	0	0	0	0	0	0
	4538	19325	1	1	1	1	1	1	2	2	1	1	1	1	1	1	2	1	1	1	11121	76	0		08.01. exacerbated COPD, pleural empyema, AKF 14.01. acute urinary retention	1	0	33	7	28	1	recidivism of pleural empyema	0	_	0		0	0	1	0	0	0	0	0	0	0	0	0	0
	4540	19349	2	1	2	2	2	2	3	1	1	1	1	2	1	1	2	1	1	2	21121	68	1	SAB, Obesity	14.01. ICB, SAB 20.01. vasospasms 23.01. UTI + fever	0	1	34	16	28	0	_	0	_	0		0	0	0	1	0	0	0	0	0	0	0	0	0
	4544	19374	1	1	1	1	2	1	2	1	1	1	1	2	1	1	2	1	1	2	21121	23	1	Obesity, Diabetes	10.01. renal pelvic stenosis -->surgical treatment 19.01. perforated appendicitis 20.01. pneumonia 21.01. phlegmone 22.01. ARDS	0	1	35	8	28	0	_	0	_	0		0	0	0	0	0	0	0	0	0	0	0	0	0
	4545	19375	2	1	1	1	2	2	2	1	1	1	1	2	1	1	2	1	1	2	21121	45	0	SAB, Nicotin	19.01. SAB (aneurysm vertebral artery) 12.02. hyperthyroidism 08.02. sepsis (bacteremia)	0	1	35	30	28	0	_	0	_	0		0	0	0	0	0	0	0	0	0	0	0	0	0
	4541	19391	1	1	1	2	2	1	1	1	1	1	1	1	1	1	2	1	1	1	21121	65	0	High BMI, Delir, Nicotin	15.01. bleeding intercostal vessels (iatrogenic, pleurocentesis, NSTEMI) 16.01. hemorrhagic shock 17.01. AKF 22.01. dilatatitive cardiomyopathy 30.01. delirium	0	1	20	19	_	0	_	0	_	0		0	0	0	1	0	0	0	0	1	0	0	0	0
	4546	19405	1	1	1	1	1	1	1	3	1	1	1	1	1	1	1	1	1	1	11111	54	0		23.1. influenca pneumonia, ARDS, AKF 29.1.-13.2. ECMO 12.2. positive blood cultures 18.2. myopathy 26.2. necrosis thumb (post arterial puncture)	1	0	42	38	28	0	_	0	_	0		0	0	0	1	1	0	0	0	0	0	0	0	0
	4547	19406	3	1	1	1	2	1	2	1	1	1	1	2	2	1	1	2	1	2	21111	27	0		17.1. multiple stab wounds + ingestion of acid (suicidal), bowel perforation, laryngeal + esophageal edema 22.1. ARDS, diffuse perfusion disturbance of brain, ECMO (until 31.1.) 24.1. brain edema 3.2. sepsis, yeast blood culture 4.2. aneurysm spurium brachial artery (post arterial puncture)	0	1	37	30	28	0	_	0	_	0		0	0	0	0	0	0	0	0	0	0	0	0	0
	4548	19421	1	1	1	1	2	1	2	1	1	1	1	1	1	1	3	1	1	1	21131	60	0		23.01.bursectomy (bacterial bursitis) 25.01. staphylococcus bacteriemia (progredient endocarditis aortic + mitral valve, post replacment of valves 2009/2010) 02.02. gangrene of forefoot, amputation, pulmonary deterioration 05.02. subileus, ascites 09.02. AKF	0	0	107	12	28	0	_	0	_	0		0	0	0	1	0	0	1	0	1	0	1	0	0
	4555	19449	2	1	2	1	1	3	1	2	1	1	1	1	1	1	1	1	2	1	11112	68	0		10.02. STEMI, CRP, acute bowel infarction, ileus, abdominal compartment syndrome, pneumatosis intestinalis, appendectomy 14.02. hypocix brain injury (cortical infarction), status epilepticus	0	0	5	5	5	0	_	0	_	1	5	1	0	0	0	0	0	0	0	1	1	0	1	0
	4556	19469	1	1	1	1	2	2	1	1	1	1	1	1	2	1	1	2	2	1	21112	66	0		11.2. polytrauma, traumatic brain injury, SAB 20.2. hospital acquired pneumonia, septic shock, AKF, hypernatriemia, TAA	0	1	32	32	28	0	_	0	_	0		0	0	0	0	0	0	0	0	0	0	0	0	0
	4558	19471	2	1	1	1	2	2	2	1	1	1	1	2	1	1	2	1	1	2	21121	56	0	Steroids	13.2. ARDS, septic shock, hypalbuminemia, AKF 18.2. erythema 23.2. delirium 2.3. hypernatriemia	1	0		21	28	0	_	0	_	0		0	0	0	1	1	0	1	0	1	1	0	1	0
	4559	19472	1	1	1	1	2	2	2	2	1	1	1	2	1	2	1	1	1	2	21211	61	0	Diabetes II, Alcohol	6.2. SAB 7.2. pulmonal deterioration	0	1	84	21	28	0	_	0	_	0		0	0	0	0	1	0	0	0	0	0	0	0	1
	4560	19473	1	1	1	1	2	2	2	2	1	1	1	2	1	2	1	1	1	2	21211	53	1	Delir, COPD, Alcohol, Nicotine	9.2. ARDS (Candida krucei pneumonia), CMV reactivation, suspected HLH, AKF, sepsis, septic toe necrosis (post katecholamines) 17.2. hypernatremia 18.2. erythema 18.2. respiratory failure 19.2. delirium 22.2 CIP 17.3. hepatopathy CHILD C	1	0	65	40	28	0	_	0	_	0		0	0	0	0	0	0	0	0	0	0	1	0	1
	4561	19474	2	1	1	1		2	1	1	1	1	1	3	1	2	1	1		3	121	58	1		15.2. polytrauma, car accident, aortic rupture (stanfort type B), hemoorhagic shock	0	1	22	12	28	0	_	0	_	0		0	0	0	1	1	0	0	0	0	0	0	0	0
	4562	19475	1	1	1	1	3	1	2	1	1	1	1	1	1	1	3	1	1	1	31131	56	0		16.2. fall (10m), polytrauma, paraplegia 22.2. paralytic ileus	0	1	186	13	28	0	_	0	_	0		0	0	0	0	0	0	0	0	0	0	0	0	0
	4622	19487	1	1	1	1	3	2	2	2	1	1	1	1	1	1	1	1	1	1	31111	68	0		09.02. influenza 13.02. ARDS, bacterial superinfection, sepsis, TAA (first diagnosis atrial fibrillaiton) 16.02. AKF 22.2. hypalbuminemia, acute liver failure, circulatory failure	1	0	15	11	15	0	_	0	_	1	15	1	0	0	0	0	0	0	0	0	0	0	0	0
	4623	19488	3	1	2	1	1	2	3	1	1	1	1	3	1	1	1	1	1	3	11111	72	0		04.02. mechanic bowel obstruction (surgical treatment) 23.02. ERCP 25.02. ARDS, pneumonia, septic shock, infection associated exacerbated COPD	0	1	24	3	24	0	_	0	_	1	24	2	0	1	0	0	0	0	0	0	0	0	0	0
	4624	19498	1	1	1	1	3	2	1	1	1	1	1	2	2	2	1	2	1	2	31211	68	1		25.2. sepsis (bypass infection inguinal) 27.2. hyponatremia 28.2. cardiac lung edema	0	0	6	6	6	0	_	0	_	1	6	2	0	0	0	0	0	0	0	0	0	0	0	0
	4566	19527	2	1	1	1	2	1	3	1	1	1	1	2	1	1	1	1	1	2	21111	51	1		22.2. colon CA hemicolectomy 01.03. postoperative pulmonal decompensation, CPR, nosocomial pneumonia, NSTEMI + TAA 2/19, hepatic congestion, aHT, CKD, PNP, hypothyreoidism, CAD (three vessel disease) 3.4. CAD (bypasses)	0	0	181	7	28	0	_	0	_	0		0	0	0	0	0	1	0	1	0	1	0	0	0
	4569	19530	1	1	1	1	2	2	1	2	1	1	1	2	1	2	1	1	1	2	21211	76	1	Aneurism, COPD	27.2. aortic aneurysm, hemmorhagic shock 28.2. endoleak aortic prothtesis, anterior spinal artery syndrome	0	1	22	7	28	0	_	0	_	0		0	0	1	0	0	0	0	0	0	1	0	0	0
	4571	19545	2	1	1	1	1	1	2	2	1	1	1	2	1	1	1	1	1	2	11111	78	0		26.2. AEG resection, gastrectomy, CCE 4.3. anastomotic insufficiency 13.3. aspiration 30.3. septic encephalopathy 31.3. pleural abscess 2.4. AKF 9.4. DIC (as part of sepsis) 13.6. bacteremai staph. Epidermidis	0	1	120	114	28	0	_	0	_	0		0	0	0	0	0	1	0	0	0	1	0	0	0
	4573	19554	2	1	1	1	2	1	1	1	1	1	1	1	3	1	1	3	1	1	21111	59	0		10.3. stroke, secundary hemorrhage 13.3. hypernatremia 14.3. TAA, pneumonia (Clebsiella) 16.3. generalized seizure 20.3. AKF 24.3. positive blood cultures (staph. Epidermidis) suspected catheter sepsis	0	1	73	40	28	0	_	0	_	0		0	0	0	1	0	0	0	0	0	0	0	0	0
	4674	19555	2	1	1	1	2	1	3	1	1	1	1	3	1	1	1	1	1	3	21111	18	0		6.3. AV-malformation, ICB	0	1	22	16	28	0	_	0	_	0		0	1	0	0	0	0	0	0	0	0	0	0	0
	4575	19569	1	1	1	2	3	2	1	1	1	1	1	2	1	2	2	1	1	2	31221	55	0		11.3. ARDS pneumonia (influenza, aspergillus) 17.3. AKF as part of sepsis, atrila fibrillation arrythmia as part of sepsis, MOF (kidney, pulmonal, circulatory failure)	0	0	19	17	28	0	_	0	_	0		0	0	1	1	0	0	0	0	0	0	0	0	0
	4578	19575	1	1	1	1	2	1	1	1	1	1	1	1	1	1	2	1	1	1	21121	60	1	Obesity, Alcohol	21.3. intestinal perforation (sigma) local peritonitis, sepsis, fecal aspiration24.3. TAA 21.4. sepsis with MOF 31.3. septic shock	0	0	36	32	28	0	_	0	_	1	36	2	0	0	1	0	0	0	0	0	0	1	0	1
	4581	19594	1	1	1	1	3	1	1	1	1	1	1	1	2	1	2	2	1	1	31121	41	0		26.3. dissection (type B, sugical treatment: stenting), open abdomen 29.3. AKF, hypertensive crisis 30.03. pulmonary infiltrates -->antibiotic treatment 2.4. delirium 8.4. mechanic bowel obstruction, paralytic component 24.4. UTI (E. coli)	0	1	43	36	28	0	_	0	_	0		0	0	0	1	0	0	0	0	0	0	0	0	0
	4582	19595	1	1	1	1	3	3	1	1	1	1	1	3	1	3	1	1	1	3	31311	58	0		25.3. atypic pneumonia ARDS 27.3. hypoalbuminemia 3.4. UTI 5.4. AKF 6.4. arrhythmia 9.4. serratia tracheal secretion 15.4. pneumothorax, pulmonary embolism	1	0	122	33	28	0	_	0	_	0		0	0	0	1	1	0	0	1	0	0	0	0	0
	4584	19598	2	1	1	1	2	2	2	1	1	1	1	2	1	1	2	1	1	2	21121	59	1	Obesity, Cancer, Autoimmune	24.3 phlegmone, cardiac arrest (anaphylactic reaction to piperacillin/tazobactam) CPR 27.3. rhabdomyolysis 30.3. MOF (kidney, brain, circulatory system, multiple vessel occlusions), suspected phospholipid antibody syndrome	0	0	7	7	7	0	_	0	_	1	7	2	0	0	1	0	1	0	0	0	0	0	1	0
	4585	19599	2	1	1	1	1	2	2	2	1	1	1	2	1	1	1	1	1	2	11111	73	1		22.3. femur fracture -->surgical treatment 26.3. sepsis 6.4. septic shock, asystole	0	1	13	13	13	0	_	0	_	1	13	1	0	0	0	1	0	0	1	1	1	0	0	0
	4586	19600	1	1	1	1	2	1	2	2	1	1	1	1	1	1	1	1	1	1	21111	75	0		26.3. high grade ARDS, pneumonia ECMO, sepsis 3.4. AKF, TAA 5.4. MOF, septic shock	1	0	22	11	23	0	_	0	_	1	23	2	0	0	1	0	0	0	0	0	0	0	0	0
	4587	19625	2	1	1	1	1	1	2	2	1	1	1	2	1	1	1	1	1	2	11111	81	0		11.4. urosepsis (hydronephrosis), cardial decompensation	0	0	15	7	28	0	_	0	_	0		0	0	0	1	1	1	0	1	1	1	0	0	0
	4588	19626	1	1	1	1	3	1	1	1	1	1	1	1	1	1	3	1	1	1	31131	73	1		10.4.artery aneurysm (prosthetic treatment)	0	1	22	3	28	0	_	0	_	0		0	0	1	1	0	0	0	1	0	0	0	0	0
	4589	19627	1	1	1	1	1	1	1	2	1	1	1	1	1	1	2	1	1	1	11121	25	0		30.3. traumatic brain injury 17.4. grampositive bacteria blood cultures 18.4. epidural abscess, brain edema 2.5. epidural empyema, intracerebral abscess	0	1	221	45	28	0	_	0	_	0		0	0	0	0	0	0	0	0	0	0	0	0	0
	4592	19632	3	1	2	1	1	3	3	1	1	1	1	3	1	1	1	1	1	3	11111	72	0		16.4. AEG, CCE	0	1	30	6	28	0	_	0	_	0		0	0	0	1	1	1	0	0	0	0	0	0	0
	4601	19662	1	1	1	1	2	1	1	2	2	1	1	1	1	1	1	1	1	1	21111	83	1		2.5. leakage of stenting (aneurysm), local inflammation of bowel 3.5. AKF, atrioventricular block 4.5. TAA 7.5. pulmonary hypertension, pneumonia 13.5. sepsis, MOF, cholecystolithiasis 18.5. delirium	0	0	29	29	28	0	_	0	_	1	29	2	0	0	1	1	0	0	0	0	0	0	0	0
	4603	19670	1	1	2	1	3	2	1	1	1	1	1	2	1	2	2	1	1	2	31221	62	0		5.5. fall, ICB, SDH, epidural hematoma	0	1	44	16	28	0	_	0	_	1	44	2	0	1	1	0	0	0	0	0	0	0	0	0
	4606	19686	1	1	1	1	3	3	1	1	1	1	1	2	1	2	1	1	1	2	31211	61	0		8.5.fournier´s gangrene inguinal, scrotal, genital, perineal, anal fistula 9.5. septic shock, AKF 10.5. suspected septic cardiomyopathy 26.5. nosocomial pneumonia 28.5. biopsy: rectal CA	0	0	21	21	21	0	_	0	_	1	21	2	0	0	0	0	1	0	0	0	0	1	0	1
	4607	19688	2	1	2	1	1	2	2	2	1	1	1	2	1	1	1	1	1	2	11111	68	1		7.5. polytrauma (suicide train), hemorrhagic shock, CPR, SAB 14.5. hypoxic brain injury	0	1	10	10	10	0	_	0	_	1	10	1	0	0	0	0	0	0	0	0	0	0	0	0
	4613	19711	1	1	1	1	2	2	1	2	1	1	1	2	1	2	1	1	1	2	21211	74	0	Cancer, Delir, Nicotine	13.5. bladder CA 18.5. delirium 20.5. focal seizure 22.5. catheter-related sepsis	0	0	23	18	28	1	urosepsis (enterobacter cloacae, pseudomonas aeruginosa)	0	_	0		0	0	0	0	0	1	0	0	0	0	0	0	0
	4615	19714	1	1	1	1	3	1	1	2	1	1	1	1	1	1	2	1	1	1	31121	57	1		21.5. pancreatic cancer 25.5. positive blood cultures	0	0	23	11	28	1	hyperglycemia, hypertensive crisis	1	unclear abdominal pain	0		0	0	0	1	1	1	0	0	0	0	0	0	0
	4616	19715	2	1	1	1	1	1	3	2	1	1	1	2	1	1	1	1	1	2	11111	45	0		21.5. aortic dissection 22.5. stenting, bypass, intraoperative hypoperfusion of bowel -->partial resection of small intestine, hemicolectomy	0	1	58	22	28	0	_	1	transversostoma surgery	0		0	0	0	1	0	0	0	0	0	0	0	0	0
	4617	19719	2	1	2	1	1	2	2	1	1	1	1	3	1	2	1	1	1	3	11211	45	0		22.5. polytrauma (accident), multiple fractures 23.5.demolition of leg artery	0	1	87	7	28	0	_	0	_	0		0	0	0	0	0	0	0	0	0	0	0	1	0
	4618	19728	1	1	1	1	2	2	3	2	1	1	1	2	1	1	1	1	1	2	21111	64	1		23.5. urinary retention, infected kidney, uretrolithiasis 24.05. septic shock, pulmonal deterioration	0	0	12	8	28	1	pyelonephritis	1	nephrolithiasis	0		0	0	0	1	1	0	0	0	0	0	0	1	0
	4619	19729	2	1	1	1	2	2	2	1	1	1	1	2	1	1	2	1	1	2	21121	83	0	Obesity, Alcohol, Nicotin	22.5. aneurysm (stenting), spinalis anterior syndrome 26.5. TAA	0	1	20	12	28	1	pneumonia	0	_	0		0	0	0	0	1	0	0	1	1	1	0	0	0
	4620	19730	1	1	1	1	3	1	2	2	1	1	1	1	1	1	2	1	1	1	31121	53	0		27.5. polytrauma (bike), penetrating traumatic brain injury 6.6. UTI, tracheal infection 13.6. staphylococci in cerebrospinal fluid 15.6. respiratory insufficeincy (lung embolism)	0	1	20	20	20	0	_	0	_	1	20	2	0	0	0	0	0	0	0	0	0	0	0	0
	4621	19735	3	1	2	1	1	2	3	1	1	1	1	3	1	1	1	1	1	3	11111	68	1		other hospital: tibia fracture (surgical treatment) 28.5. nosocomial pneumonia 1.6. complete respiratory insufficiency, atrial flutter, AKF 5.6. ARDS	0	1	26	9	26	0	_	0	_	1	26	2	0	0	1	1	0	0	0	0	0	0	0	0
	4626	19740	1	1	1	1	2	2	2	1	1	1	1	2	1	2	2	1	1	2	21221	57	0		30.5. polytrauma, hemorrhagic shock 6.6. E. coli tracheal secretion 15.6 anaphylactic reaction (novalgin?)	0	1	21	20	28	0	_	0	_	0		0	0	0	0	0	0	0	0	0	0	0	0	1
	4627	19741	1	1	1	1	3	2	1	1	1	1	1	2	2	2	1	2	1	2	31211	76	1		31.5. liver abscess, cholangitis 1.6. septic shock	0	0	47	3	28	0	_	0	_	0		0	0	0	0	0	0	0	0	0	0	0	0	0
	4628	19742	1	1	1	1	1	2	1	1	1	1	1	1	1	1	1	1	2	1	11112	81	0		27.5. gram-negative sepsis, septic shock, anasarca 28.5. acute on chronic kidney failure 2.6. TAA 7.6. AV block 8.6. hospital acquired pneumonia	0	0	20	18	20	0	_	0	_	1	20	2	0	0	1	0	0	0	1	0	0	0	0	0
	4630	19747	2	1	2	1	2	1	1	3	1	1	1	1	1	1	1	1	1	1	21111	18	0		7.6. polytrauma (fall, C2-intox), epidural hematoma, pneumothorax -->neurological dysfunction	0	1	50	11	28	0	_	0	_	0		0	0	0	0	0	0	0	0	0	0	0	0	0
	4632	19752	2	1	2	1	1	3	2	1	1	1	2	2	1	1	1	1	2	2	11112	67	0		11.6. surgical treatment HCC 12.6. ascites 21.6. pleural efusion	0	1	38	13	28	0	_	0	_	0		0	0	0	1	1	1	0	0	1	1	1	0	1
	4633	19753	2	1	2	1	2	2	2	1	1	1	1	2	1	1	2	1	1	2	21121	71	1	Diabetes, Obesity	11.6. septic shock (wound infection post forefoot amputation, cardial decompensation TAA, CPR) (planned patient transfer from other hospital for femur amputation 12.6. cardiogenic shock	0	0	4	2	4	0	_	0	_	1	4	1	0	0	1	1	0	0	0	0	0	0	0	0
	4637	19766	2	1	2	1	2	2	2	1	1	1	1	2	1	1	2	1	1	2	21121	81	0	Polytrauma, Obesity	17.6. polytrauma (E-bike) (phenprocoumon), ICB	0	1	2	2	2	0	_	0	_	1	2	1	0	0	1	0	0	0	0	0	0	0	0	0
	4638	19770	1	1	1	1	2	2	1	1	1	1	1	2	1	2	2	1	1	2	21221	76	0		11.6. CAD (bypass) 18.6. suspected pneumonia (compensated)	0	1	15	7	28	0	_	0	_	0		0	0	0	1	1	0	0	0	0	1	0	0	0
	4639	19772	2	1	1	1	2	2	2	1	1	1	1	3	1	2	1	1		3	2121	56	0		18.6. urinary retention, AKF, nosocomial pneumonia, hyperurikemia 20.6. atrial flutter 2.7. catheter infection (Staph aureus)	0	0	32	16	28	1	pneumonia	0	_	1	44	2	0	0	0	0	0	0	0	0	0	0	0	1
	4641	19781	3	1	1	1	1	1	1	1	1	1	1	1	3	1	1	3	1	1	11111	77	0		19.6. abdominal aortic aneurysm (multibranch) 20.6. delirium, pleural efusion 27.9. E. coli bacteremia, ischemic colitis	0	0	28	22	28	0	_	0	_	0		0	0	0	0	1	0	0	1	0	0	0	0	0
	4642	19782	2	1	2	1	2	3	2	1	1	1	1	3	1	2	1	1	1	3	21211	74	0	Obesity, Diabetes II, Delir	20.6. septic shock, AKF 21.6. bacteriemia, erysipel (chronic venous insuffieciency) ecthyma gangraenosum 28.6. TAA, delirium 15.7. poststreptococcal arthritis	0	0	107	54	28	0	_	0	_	0		0	0	0	1	1	0	0	0	0	0	0	0	0
	4646	19796	1	1	1	1	2	1	2	1	1	1	1	1	1	1	2	1	1	1	21121	44	0	Polytrauma, Obesity	27.6. polytrauma, multiple fractures, pneumothorax	0	1	21	13	28	0	_	0	_	0		0	0	0	1	0	0	0	0	0	0	0	0	0
	4647	19798	2	1	1	1	2	2	3	2	1	1	1	2	1	1	1	1	1	2	21111	52	0		28.6. sepsis as part of wound infection, abscess, MOF (AKF, encephalitis, circulatory decompensation) 29.6. septic shock, positive blood cultures, multiple venous thrombosis 4.7. CIP 5.7. hypothyreoidism	0	0	11	10	11	0	_	0	_	1	11	2	0	0	0	0	0	1	0	0	0	0	1	0
	4648	19801	1	1	1	1	2	1	1	1	1	1	1	1	1	1	2	1	1	1	21121	30	0	Obesity, Diabetes	25.6. gastric sleeve resection 27.6. UTI 29.6. abdominal abscess, fibrinous peritonitis 1.7. suture insufficiency 10.7. epididymitis 21.7. pneumonia (staph aureus, community acquired) 30.7. gastric bleeding (forrest Ia)	0	1	117	45	28	1	esophageal fistula	0	_	0		0	0	0	1	1	0	0	0	0	0	0	0	0
	4636	19832	1	1	1	1	2	1	2	3	1	1	1	1	1	1	1	1	1	1	21111	45	0		16.6. polytrauma (accident), aortic dissection (stenting), CPR, pneumothorax 25.6. pneumonia (staph aureus) 26.6. + 28.6. hypoxic cardiac arrest, CPR	0	1	125	33	28	0	_	0	_	0		0	0	0	0	0	0	0	0	0	0	0	0	0
	4654	19838	1	1	1	1	2	1	1	2	1	1	1	1	1	1	1	1	1	1	21111	82	0		6.7. aortic dissecteion (stanford B), hypertensive crisis, delirium	0	1	12	6	_	0	_	0	_	0		0	0	0	1	0	0	0	0	0	1	0	0	0
	4655	19839	1	1	1	1	2	2	1	2	1	1	1	2	1	2	1	1	1	2	21211	47	0	Obesity, Diabetes, Liver	8.7. pleural empyema (surgical treatment)	0	1	63	2	28	1	reduced vigilance	0	_	1	78	1	0	0	1	1	0	0	0	0	0	1	0	0
	4657	19842	1	1	1	1	2	2	2	2	1	1	1	2	1	2	1	1	1	2	21211	34	0	Polytrauma, Alcohol	10.7. polytrauma (bike accident, C2 associated)	0	1	9	4	_	0	_	0	_	0		0	0	0	0	0	0	0	0	0	0	0	0	0
	4658	19843	1	1	1	1	3	3	1	1	1	1	1	3	1	3	1	1	1	3	31311	71	1		11.7. polytrauma (car accident) 18.7. staphylococcal bacteremia 24.7. paravertebral abscess 31.7. delirium	0	1	29	28	28	0	_	0	_	0		0	0	0	1	0	0	0	0	0	0	0	0	0
	4662	19870	2	1	1	1	1	1	1	2	1	1	1	1	1	1	1	1	1	1	11111	82	0		13.7. septic splenic infarction, AKF 15.7. paralytic ileus 22.7. hypotension, pulmonary deterioration	0	1	19	18	19	0	_	0	_	1	19	2	0	0	0	1	0	0	1	0	1	0	0	0
	4663	19871	1	1	1	1	1	1	1	2	1	1	1	1	1	1	2	1	1	1	11121	59	0		13.7. polytrauma, pneumothorax, bleeding liver, fractures 15.7. atrial fibrillation 16.7. CCE (gall bladder rupture), pneumonia 24.7. atrial fibrillation, TAA	0	1	35	18	28	0	_	0	_	0		0	0	0	0	0	0	0	0	0	0	0	0	0
	4664	19897	1	1	1	1	3	1	1	1	1	1	1	1	1	1	3	1	1	1	31131	73	1		19.7. iatrogenic injury abdomen (nephro-ureterectomy), cholecystitis 20.7. septic shock, fecal 4-quadrants peritonitis, acute liver and kidney failure 22.7. cardiac arrest	0	0	4	3	4	0	_	0	_	1	4	1	0	0	1	1	1	0	0	0	1	0	0	0
	4665	19898	1	1	1	1	2	1	2	3	1	2	1	1	1	1	1	1	1	1	22111	83	1		12.7. infected decubitus 20.7. hypoxia associated cardiac arrest, CPR, hypokalemia	0	0	15	3	15	0	_	0	_	1	15	1	0	1	1	1	0	0	0	1	1	0	0	0
	4666	19911	3	1	1	1	1	1	2	1	1	1	1	1	3	1	1	3	1	1	11111	53	0		17.7. septic shock (pneumonia, multiple abscesses), delirium 18.7. pleural empyema, efusions	0	0	28	5	28	0	_	0	_	0		0	0	1	0	0	1	0	0	0	0	1	0	1
	4668	19925	1	1	1	1	2	2	1	1	1	1	1	2	1	2	1	1	1	2	21211	55	0	Alcohol (?)	29.7. thorax trauma, CCE 5.8. nosocomial pneumonia	0	1	31	24	28	0	_	1	seroma (tight)	0		0	0	0	0	0	0	0	0	0	0	0	0	1
	4670	19929	1	1	1	1	2	1	1	2	1	1	1	1	1	1	2	1	1	1	21121	66	0	Autoimmune	31.7. septic shock, respiratory insufficiency, AKF 4.8. atrial fibrillation	0	0	73	23	28	0	_	1	toe necrosis	0		0	0	0	1	0	0	0	0	0	1	0	1	0
	4671	19930	1	1	1	1	3	3	2	1	1	1	1	3	1	2	1	1	1	3	31211	74	1		31.7. bowel obstruction, UTI	0	1	14	3	_	0	_	0	_	0		0	0	0	1	1	0	0	1	0	0	0	0	0
	4672	19936	2	1	2	1	2	3	1	1	1	1	1	3	1	2	1	1	1	3	21211	73	0	Infection	2.8. subcapsular renal hematoma, cardiac shock, TAA 4.8. septic shock, pleural efusion	0	1	40	8	28	1	tachyarrhythmia	1	demers catheter infection	0		0	0	0	1	0	0	0	1	1	1	0	0	0
[truncated: 16 more columns]
